# Supplementary material for: Effect of Upper Airway Stimulation in Patients with Obstructive Sleep Apnea (EFFECT): A Randomized Controlled Crossover Trial
Source: J Clin Med. 2021 Jun 29;10(13):2880. doi: 10.3390/jcm10132880 (PMC8269272; doi:10.3390/jcm10132880)
Supplement: Supplementary file 1 [file jcm-10-02880-s001.zip]

Archive with 1 entries (1 files):
- jcm-1229739-supplementary.pdf
